# Supplementary material for: Obesity and Cardiometabolic Risk Factors: From Childhood to Adulthood
Source: Nutrients. 2021 Nov 22;13(11):4176. doi: 10.3390/nu13114176 (PMC8624977; doi:10.3390/nu13114176)
Supplement: Supplementary file 1 [file nutrients-13-04176-s001.zip]

Archive with 1 entries (1 files):
- nutrients-1453133-supplementary.pdf
